# Supplementary material for: Comparable Effectiveness of Novel and Commercial Saliva Substitute Gels in Dental Patients Experiencing Xerostomia: A Randomized, Double-Blind Crossover Trial
Source: Gels. 2026 Jan 8;12(1):61. doi: 10.3390/gels12010061 (PMC12840857; doi:10.3390/gels12010061)
Supplement: Supplementary file 1 [file gels-12-00061-s001.zip]

Archive with 3 entries (3 files):
- Figure S1 -  CSOD Manual - Supanee Thanakun.pdf
- Table S1 - Supplementary data - RSU and GC saliva substitute gel - Ingredients.pdf
- Table S2 - Supplementary data - RSU gel - Ingredients.pdf
